# Supplementary material for: Evolutionary and Structural Analysis of PP16 in Viridiplantae
Source: Int J Mol Sci. 2024 Feb 29;25(5):2839. doi: 10.3390/ijms25052839 (PMC10931576; doi:10.3390/ijms25052839)
Supplement: Supplementary file 1 [file ijms-25-02839-s001.zip]

Archive with 1 entries (1 files):
- ijms-2865055-supplementary.pdf
